# Supplementary material for: Familial Screening for the Prevention of Rare Diseases: A Focus on Lipodystrophy in Southern Saudi Arabia
Source: J Epidemiol Glob Health. 2024 Jan 17;14(1):162–8. doi: 10.1007/s44197-023-00182-5 (PMC11043304; doi:10.1007/s44197-023-00182-5)
Supplement: Supplementary file 1 — Supplementary file1 (XLSX 11 KB) [file 44197_2023_182_MOESM1_ESM.xlsx]

## Sheet: Sheet1
Table 1: Family members genetics and phenotypic profile
Family ID	Gene	Mutation	Member	Zaigosity	Clinical features	Consanguinity
L.F01	AGPAT2	c.1558del	1	Het	no phenotype	Consanguous
			2	Het	no phenotype
			3	Homo	Abnormal facial shape; Abnormal foot morphology; Abnormality of the hand; Decreased body weight; Depressed nasal bridge; Hirsutism; Macrotia; Micrognathia; Sacral dimple; Sloping forehead
L.F02	AGPAT2	c.1558del	0	Homo	Diabetic	Consanguous
			1	Homo	Decreased adipose tissue; Hepatomegaly; Hyperglycemia; Hyperinsulinemia; Hypertriglyceridemia
			2	Homo	Decreased adipose tissue; Hepatomegaly; Hyperglycemia; Hyperinsulinemia; Hypertriglyceridemia
			3	Homo	no phenotype
			4	Homo	no phenotype
			5	Homo	no phenotype
L.F03	BSCL2	c.942dup	1	Het	no phenotype	Consanguous
			2	Het	no phenotype
			3	Het	no phenotype
			4	Wile type	no phenotype
			5	Homo	pigmentation; Delayed speech and language development; Elevated hepatic transaminase; Hepatic failure; Intrauterine growth retardation; Renal tubular dysfunction; Specific learning disability; Type II diabetes mellitus
			6	Homo	pigmentation; Delayed speech and language development; Elevated hepatic transaminase; Hepatic failure; Intrauterine growth retardation; Renal tubular dysfunction; Specific learning disability; Type II diabetes mellitus
L.F04	AGPAT2	c.158del	1	Het	no phenotype	Clan
			2	Het	no phenotype
			3	Homo	coarse facial feture, history of maternal hypothyrodism, diagnosed as generalised lipodistrophy
L.F05	AGPAT2	c.158del	1	Het	no phenotype	Consanguous
			2	Het	no phenotype
			3	Homo	Diabetes Mellitus on insulin Peripheral Neuropathy left Foot Ulcer
			4	Homo	→ Diabetes Mellitus Poorly Controlled Fatty liver → LDH 158 U/L
			5	Het	→ Diabetes Mellitus on insulin Primary hypothyroidism on Thynoxin Celiac Disseess hypercholestorema, Thyroid nodules → Lipid profile LDH 158 U/L
L.F06	PPARG	c.1024C>T	1	Het	sever hypertriglyceridemia, and dyslipedemia. She has uncontrolled diabetes mellitus , with recurrent pancreatitis. No additional fat seen in physical examination.	Clan
